# Supplementary material for: Proprioception and muscle performance unchanged by in-home step training in multiple sclerosis: secondary outcomes analysis
Source: PeerJ. 2025 Dec 19;13:e20354. doi: 10.7717/peerj.20354 (PMC12721106; doi:10.7717/peerj.20354)
Supplement: Supplemental Information 4 — These measures include balance and gait assessments as well as specialised assessments of ankle proprioception and plantarflexor muscle performance. [file peerj-13-20354-s004.zip]

Archive with 1 entries (1 files):
- Djajadikarta et al Summary Data.xlsx
